# Supplementary material for: Assembly of Multilevel Nanoconstructs with Negatively Charged Lipid Envelope and Features of Its Interaction with Protein Corona
Source: Nanomaterials (Basel). 2026 Jun 14;16(12):743. doi: 10.3390/nano16120743 (PMC13305301; doi:10.3390/nano16120743)
Supplement: Supplementary file 1 [file nanomaterials-16-00743-s001.zip]

Archive with 1 entries (1 files):
- nanomaterials-4321906-supplementary.pdf
